# Supplementary material for: Techno-economic analysis of a novel laccase production process utilizing perennial biomass and the aqueous phase of bio-oil
Source: Bioresour Bioprocess. 2025 Jul 31;12(1):84. doi: 10.1186/s40643-025-00924-2 (PMC12314284; doi:10.1186/s40643-025-00924-2)
Supplement: Supplementary file 1 — Supplementary Material 1 [file 40643_2025_924_MOESM1_ESM.xlsm]

## Sheet: Flowsheet
		Bed Depth	S:I Ratio	Growth Time	Induction time	Laccase Yield
		4	4	7.44	221	1097
								Prairie:	8592	kg/batch										Inoculum:	2148	kg/batch
	Solid-state Bioreactor Assumptions								7303.2	kg solids	Growth Media										4600.5	$/batch								Water	93320	L/batch
	Designed Scale:	8000	kg of prairie per batch	<- Wet weight @ 90% TS					1288.8	kg H2O		27924	kg/batch																		3.63732	$/batch
	Growth-Phase Time	7.44	days						1095.48	$/batch		1752.07	$/batch
	Inoculum ratio	0.25	g/g subsrate		Batch Schedule:	Concurrent
	Bulk Density	201.9	kg/m3		Capacity Factor:	0.85		Milling U101		Flow	Substrate Mixing		Flow	Belt Conveyor		Flow	Autoclave		Flow	Belt Conveyor		Flow	Solid-state Bioreactor		Flow	Screw Conveyor		Flow		Water Holding Tank
	Tray Width	15	ft		Batches/yr:	28.2069				36150.8			35427.8			35073.5			34372.1			36154.9			35431.8			35077.5
	Tray Length	45	ft					Time:	3	kg/batch	Time:	1	kg/batch	Time:	1	kg/batch	Time:	2	kg/batch	Time:	1	kg/batch	Time:	178.56	kg/batch	Time:	0.33	kg/batch			Time:	1
	Tray Area	62.709	m2					Pur. Cost:	57838.5		Pur. Cost:	87000		Pur. Cost:	89801.6		Pur. Cost:	714918		Pur. Cost:	89801.6		Pur. Cost:	832942		Pur. Cost:	130262				Pur. Cost:	122694						Sorbitol	1221.66	L/batch
	Bed Depth	4	cm					Energy Ex:		$/batch	Energy Ex:		$/batch	Energy Ex:		$/batch	Energy Ex:		$/batch	Energy Ex:		$/batch	Energy Ex:		$/batch	Energy Ex:		$/batch			Energy Ex:		$/batch						928.461	$/batch
		0.04	m
	Biomass in Tray	506.438	kg
	Trays Needed	16																							Short Storage Tank & Pump		Flow		Induction Tank		Flow	Filter Press		Flow	Ultrafiltration		Flow	Stabilizer & Bottling			Laccase Product
	Space Between Trays	2	ft																								2011.17		0	Lac Loss	129125	0.1	Lac Loss	112726	0.1	Lac Loss	2591.4	0.25	Lac Loss	3813.06	3813.06	5331.42
		0.6096	m					AP	2333	L/batch				Lime	326.62	kg/batch							Flow		Time:	0.166667	L/batch		Time:	221	kg/batch	Time:	4	kg/batch	Time:	5	L/batch	Time:	3	kg/batch	kg/batch	kU/batch
	Working Volume	0.7							1166.5	$/batch					23.8433	$/batch							2031.49		Pur. Cost:	8345.84			Pur. Cost:	313018		Pur. Cost:	88387.1		Pur. Cost:	173339		Pur. Cost:	40007.3
	Bioreactor Size	873.77	m3																				L/batch		Energy Ex:		$/batch		Energy Ex:		$/batch	Energy Ex:		$/batch	Energy Ex:		$/batch	Energy Ex:		$/batch
	Max Bioreactor Size	500	m3					Acid Storage Tank		Flow	Acid Pump		Flow	Reaction Tank		Flow	Pump		Flow	Centrifuge
	Num. Bioreactors	2								2333			2309.67			2609.93			2583.83
	Each Bioreactor size	436.885	m3					Time:	3 batch	L/batch	Time:	0.166667	L/batch	Time:	2	L/batch	Time:	1.5	L/batch	Time:	1.5		Flow
	Reference reactor size	2631.08	cm3					Pur. Cost:	40596.1		Pur. Cost:	2366.23		Pur. Cost:	35123.3		Pur. Cost:	3410.06		Pur. Cost:	120606		552.341													Flow
		0.00263108	m3					Energy Ex:		$/batch	Energy Ex:		$/batch	Energy Ex:		$/batch	Energy Ex:		$/batch	Energy Ex:		$/batch	L/batch													110134
	Air flow used	2	L/min																														Flow			L/batch
		0.0706293	cfm																														16398.8
		0.0666314	scfm																			Waste Tank											L/batch
	Ratio flow to size	25.3247	scfm/m3
	Blower Size needed	11064	scfm																			Time:
	Laccase Yield	1097	U/g																			Pur. Cost:	150962
			0																			Energy Ex:		$/batch
			0
	DON’T TOUCH
	Solver calculation:
	Desired:	8000
	Current	8001.62
	error	-1.61725

## Sheet: Equipment List & Purchase Cost
	Equip. ID	Equipment Title	Source	Description	Max size	Size Needed	Units	# Needed	Unit size	CEPCI	Reference Year	Reference CEPCI	Reference Size	Reference Cost	Scaling factor	Old Cost	New Purchase Cost
		Mill	NREL, 2010	Hammer Mill	75598.7	2864	kg/hr	1	2864	798	2012	585	75598.7	302200	0.6	42400.4	57838.5
		Solids Mixer	Alibaba	Fertilizer Mixer. Price is doubled to account for shipping overseas	1500	42555.7	L	29	1467.44	798	2023	798	1467.44	3000	1	3000	87000
		Belt conveyor x2	NREL, 2011	Lignin Wet Cake Conveyor	28630	38664	kg/hr	4	9666	798	2009	521.9	28630	70000	0.8	29365.6	179603
		Autoclave	SuperPro	Extra 50% volume accounted for	100	271.5	m3	3	90.5	798	2017	567.5	94	173000	0.543	169472	714918
		Solid-state bioreactor	Vasco-Correa and Shah (2019)	Estimated based on Packed Bed Bioreactor cost with size adjusted (Flowsheet page) and 2x cost for more automation and complex design. Limited reactor space to 500 m3	500	873.77	m3	2	436.885	798	2019	607.5	339915	83810000	1	107719	565990
		Blower for bioreactor	https://onlinelibrary.wiley.com/doi/pdf/10.1002/9783527611119.app4	Blower for delivering temperature controlled air	63566.4	11064	scfm	2	5532	798	2010	1000	63566.4	760000	0.62	167263	266951
		Screw conveyor	NREL, 2011	Lignin Wet Cake Screw	28630	117164	kg/hr	5	23432.7	798	2009	521.9	28630	20000	0.8	17038.5	130262
		Acid storage tank	NREL, 2011	Sized to hold 3 batches of AP. (From DAP Make-up Tank)	12800	1871.39	gal	1	1871.39	798	2009	521.9	12800	102000	0.7	26550.2	40596.1
		Centrifugal pump	NREL, 2011	Acid Hydrolyzate Pump	1771	62.3797	gpm	1	62.3797	798	2009	521.9	1771	22500	0.8	1547.54	2366.23
		Reaction tank	NREL, 2011	DAP Make-up Tank	50000	779.746	gal	1	779.746	798	2009	521.9	12800	102000	0.7	14385.3	21995.6
		Reaction tank agitator	NREL, 2011	Agitator (https://checalc.com/solved/agitator.html)	170	1.54706	kW	1	1.54706	798	2009	521.9	170	90000	0.5	8585.63	13127.7
		Centrifuge feed pump	NREL, 2011		393100	1722.55	kg/hr	1	1722.55	798	2010	550.8	393100	61200	0.6	2353.71	3410.06
****************		Centrifuge	NREL, 2011		393100	1722.55	kg/hr	1	1722.55	798	2010	550.8	393100	2164500	0.6	83245.2	120606
		Short-term Storage Tank	NREL, 2011	(Ammonia addition tank)	118000	543.178	gal	1	543.178	798	2009	521.9	118000	236000	0.7	5458.26	8345.84
		AP Pump	NREL, 2011	Pumps AP in 10 min	1771	54.3178	gpm	1	54.3178	798	2009	521.9	1771	22500	0.8	1385.36	2118.25
		Water Pump	NREL, 2011	Pumps water in 1 hour	10000	415.865	gpm	1	415.865	798	2009	521.9	685	6864	0.8	4604.54	7040.47
		Induction mixing tank	NREL, 2011	Stainless steel. 80% working volume	1000	163.011	m3	1	163.011	798	2009	521.9	2839.06	1340000	0.7	181315	277236
		Induction tank agitator	NREL, 2011	(Media tank agitator)	50	47.9192	kW	1	47.9192	798	2009	521.9	5.6	8000	0.5	23401.9	35782.1
		Filter Press	Shaalan et al (2007)	Assuming fully soaked biomass has a bulk density of 600 kg/m3	10000	4475	L/hr	1	4475	798	2007	525.4	322.083	12000	0.6	58193.7	88387.1
		Ultrafiltration	Perez et al (2022) for cost, Bryjak and Rekuc (2009) and Zaccaria et al (2019)		100	22.5452	m3/hr	1	22.5452	798	2021	708.8	20	145186	0.49	153963	173339
		Stabilizer Mixing Tank	https://onlinelibrary.wiley.com/doi/pdf/10.1002/9783527611119.app4	For mixing stabilizer (sorbitol) and concentrated laccase solution. Price is multiplied by two to account for light mixing system.	70	3.81306	m3	1	3.81306	798		521.9	2839.06	1340000	0.7	13085	20007.3
		Automated Bottler	https://www.alibaba.com/product-detail/Solidpack-Automatic-home-care-liquid-1_1600371645904.html?spm=a2700.galleryofferlist.p_offer.d_title.26277f5eiSD0YX&s=p	Alibaba. Price is doubled to account for shipping. Purchasing as units, so no scaling	2000	340	bottle/hr	1	2000	798							20000
		Water Storage Tank	NREL, 2011	Stainless steel. 80% working volume. Holds 2 batches worth of water (Using water storage tank)	946.35	186.64	m3	1	186.64	798	2009	521.9	946.35	250000	0.7	80243	122694
		Waste Tank	NREL, 2011	(Ammonia addition tank). Needs to be able to hold alkaline solutions	118000	33980.1	gal	1	33980.1	798	2009	521.9	118000	236000	0.7	98730.6	150962
																	0.497612
		Tray Bioreactor	Induction Tank	Downstream Processing	AP Processing	Solid Media Processing	Ancillary
		832942	313018	301733	212566	1.16962e+06	280696	3.11058e+06

## Sheet: Scheduling
	Linear vs. concurrent schedule
	Linear schedule: Entire process happens one-at-a-time. Next batch doesn't start until current batch finishes					Concurrent Schedule (Batches 2-5)
	Linear Schedule					In the concurrent schedule, the next batch begins during the longest procedure (the induction phase or growth phase) of the previous/current batch. This makes it so that the time between batches is reduced to mostly the duration of the longest procedure, in order to get more batches. I assume that this can only happen five times in a row before the cycle needs to be "refreshed." I assume the clea…
	Process	Time Start (hr)	Time Finish (hr)	Assumptions:
	Biomass Milling	0	3
	Substrate Mixing	3	4
	Substrate Transport	4	5
	Substrate Sterilization	5	7
	Sunstrate Transport	7	8
	Fungal Fermentation	8	186.56	Assuming CIP/SIP were done in a prior step
	Fungus Transport	186.56	186.89
	AP Pump	0	0.166667
	Overliming	0.166667	2.16667
	Centrifuging	2.16667	3.66667
	Treated AP storage	3.66667	186.89
	Induction Phase	186.89	407.89	Assuming CIP was done in a prior step
	Filter Press	407.89	411.89
	Ultrafiltration	411.89	416.89
	Packaging	416.89	419.89
	Total Batch Time:	419.89	hr
						Induction Limited			Growth Limited
						Total batch time for batches 2-5 are expected to be the same.			Total batch time for batches 2-5 are expected to be the same.
							Start time	End time		Start time	End time
						Batch 1	0	419.89	Batch 1	0	419.89
						Batch 2	411.89	644.89	Batch 2	190.89	602.78
						Batch 3	636.89	869.89	Batch 3	381.78	793.67
						Batch 4	861.89	1094.89	Batch 4	572.67	984.56
						Batch 5	1086.89	1319.89	Batch 5	763.56	1175.45
						Average batch time:	263.978	hr	Average batch time:	235.09	hr

## Sheet: Operating Costs
	Equip. ID	Equipment Title	Source	Cost type	Amount Needed	Units	Cost per Unit	Unit	Cost/batch	Cost/yr
		Mill	Miao et al (2011)	Electricity	117.581	kJ/kg DM	0.00326613	$/kg DM	23.8532	672.825
		Solids Mixer	Alibaba	Electricity	10.7143	kWh	1.07143	$/hr	31.0714	876.429
		Belt conveyor x2	https://www.sparksbelting.com/cd/calculator_sliderbed.html	Electricity	3.84712	HP	2.87099	$/belt	11.4839	323.926
		Autoclave	Calculated by fitting info from here https://www.mk-technology.com/?pageID=166	Electricity	1374.61	kW	137.461	$/autoclave	412.384	11632.1		Costs:
		Autoclave steam		Steam	8.145	m3	12	$/MT steam	97.74	2756.94
		Solid-state bioreactor	Assuming all other energy inputs are 50% of the blower						581.211	16394.2		Electricity:	0.1	$/kWh
		Blower for bioreactor	HP needs calculated here: https://checalc.com/fan.html. 10x multiplier added to power needs to eliminate any dead zones.	Electricity	65.0998	kW	6.50998	$/hr	1162.42	32788.3
		Screw conveyor	NREL, 2011	Electricity	0.000523926	HP/kg/hr	3.90692e-05	$/kg/hr	0.0731136	2.06231
		Centrifugal pump	All pump power calculations using this link, with 20m head. https://www.engineeringtoolbox.com/pumps-power-d_505.html	Electricity	1.28574	kW	0.128574	$/hr	0.0214291	0.604448
		Reaction tank agitator	CapEx tab	Electricity	1.54706	kW	0.154706	$/kWh	0.309413	8.72758
		Centrifuge feed pump	All pump power calculations using this link, with 20m head. https://www.engineeringtoolbox.com/pumps-power-d_505.html	Electricity	0.15622	kW	0.015622	$/kWh	0.015622	0.440648
		Centrifuge	https://onlinelibrary.wiley.com/doi/10.1002/ceat.201800292 For our scales, 12 kW can be used. 2x multiplier because they said that their energy reduction is 50%, which we won't account for in this analysis.	Electricity	24	kW	2.4	$/hr	3.6	101.545
		AP Pump	All pump power calculations using this link, with 20m head. https://www.engineeringtoolbox.com/pumps-power-d_505.html	Electricity	1.11958	kW	0.111958	$/hr	0.0186596	0.52633
		Water Pump	All pump power calculations using this link, with 20m head. https://www.engineeringtoolbox.com/pumps-power-d_505.html	Electricity	8.57163	kW	0.857163	$/hr	0.857163	24.1779
		Induction tank agitator	CapEx tab	Electricity	47.9192	kW	4.79192	$/hr	1059.01	29871.5
		Filter Press	Shaalan et al (2007)	Electricity	0.05	kWh/m3	0.005	$/m3	0.645623	18.211
		Ultrafiltration	https://www.sciencedirect.com/science/article/pii/S001191642100480X. Cost adjusted as well	Elec. and chemicals	0.147	$/m3	0.147	$/m3	16.5707	467.408
		Bottler	https://www.alibaba.com/product-detail/Solidpack-Automatic-home-care-liquid-1_1600371645904.html?spm=a2700.galleryofferlist.p_offer.d_title.26277f5eiSD0YX&s=p	Electricity	1.5	kWh	0.15	$/kWh	0.15	4.23103
		Additional Costs	Source	Type	Amount Needed	Units	Cost/item	Cost/batch	Cost/yr		795500	5.30687
		Packaging	gallon jug from alibaba	Container/vessel	1020	Units/batch	0.58	591.6	16687.2	x
		Water		Resource	121.244	m3	0.03	3.63732	102.598	x
		Employee Salary	Assuming 4 employees, plus 1 for every additional bioreactor needed. Each paid 30/hr	Labor	5	Operators	30		312000
		Corn steep	https://www.alibaba.com/product-detail/Factory-Supply-HALAL-high-quality-best_1600892198756.html?spm=a2700.7735675.0.0.6bd0ha7lha7ldR	Chemical	279.24	kg	1	279.24	7876.49	x
		K2HPO4	https://www.alibaba.com/product-detail/CAS-No-7758-11-4-K2HPO4_1600574493131.html?s=p	Chemical	111.696	kg	4.8	536.141	15122.9	x
		CuSO4 * 5H2O	https://www.alibaba.com/product-detail/JRZ-Copper-Sulfate-CuSO4-5H2O-Crystal_649316840.html?spm=a2700.galleryofferlist.p_offer.d_image.6880125a8dSol9&s=p	Chemical	154.897	kg	6	929.381	26214.9	x
		CaCl2	https://www.alibaba.com/product-detail/Supply-Calcium-Chloride-For-Pools-CAS10035_1600945523319.html?spm=a2700.galleryofferlist.p_offer.d_image.69f2270foYHUbL&s=p	Chemical	5.5848	kg	0.407855	2.27779	64.2494	x
		MgSO4 * 7H2O	https://www.alibaba.com/product-detail/Jiuchong-Fertilizer-Price-MgSO4-7H2O-Magnesium_1600981493179.html?spm=a2700.galleryofferlist.p_offer.d_image.7e3844e3t9VrX2&s=p	Chemical	27.924	kg	0.18	5.02632	141.777	x
		Inoculum	Field and Forest price for bulk (80 lb). Since we would need a lot more, I assume the price based on their scaling system.	Resource	4736.34	lb	0.97132	4600.5	129766	x
		AP	Since pyrolysis plant isn't modeled here, we assume a certain value for the AP	Resource	2.333	m3	500	1166.5	32903.3	x
		Waste	Assuming anything that's not the laccase product is waste. This realistically wouldn't be true, since the biomass and media can be repurposed as compost of AD substrate	Waste	127.086	MT	20	2541.71	71693.8
		Prairie grass		Resource	7.3032	dry MT	150	1095.48	30900.1	x
		Lime	SuperPro	Chemical	0.32662	MT	73	23.8433	672.544	x
		sorbitol	https://www.chemanalyst.com/Pricing-data/sorbitol-1274	Chemical	1221.66	kg	0.76	928.461	26189	x
				Utilities	Chemicals	Prairie Grass	Inoculum	AP	Packaging	Labor
				96046.7	76281.9	30900.1	129766	32903.3	16687.2	312000
						lb	$	$/lb
				1	24	4	24	6	6.33591
				2	21	8	42	5.25	5.27273
				5	18	20	90	4.5	4.13601
				10	15	40	150	3.75	3.44198
				15	12	60	180	3	3.09132
				20	10.5	80	210	2.625	2.86441
						4554			0.981478

## Sheet: TEA
		CapEx Summary:			Year	Capital Expense:	Operating Expense:	Production (kU):	Revenue:	Gross Profit:	Depreciation:	Taxable Income:	Taxes:	Net Profit	Annual Cash Flow:	Cumulative DCF:
		Total Purchase Cost:	3.11058e+06		1	6.09673e+06	604818	0	0	-6.70155e+06	0	0	0	-6.70155e+06	-6.09232e+06	-6.09232e+06
		FCI - Lang Factor	4.1	https://pressbooks.bccampus.ca/chbe220/chapter/lang-factor-and-return-on-investment/	2	9.14509e+06	604818	0	0	-9.74991e+06	0	0	0	-9.74991e+06	-8.05778e+06	-1.41501e+07
		Fixed Capital Cost:	1.27534e+07		3	0	945527	1.12787e+08	5.73003e+06	4.7845e+06	1.52418e+06	3.26032e+06	1.14111e+06	3.64339e+06	2.73733e+06	-1.14128e+07
		TCC - Lang Factor	4.9	https://pressbooks.bccampus.ca/chbe220/chapter/lang-factor-and-return-on-investment/	4	0	1.0591e+06	1.50383e+08	7.64004e+06	6.58094e+06	1.52418e+06	5.05676e+06	1.76987e+06	4.81108e+06	3.28603e+06	-8.12673e+06
		Total Capital Cost:	1.52418e+07		5	0	1.0591e+06	1.50383e+08	7.64004e+06	6.58094e+06	1.52418e+06	5.05676e+06	1.76987e+06	4.81108e+06	2.9873e+06	-5.13943e+06
					6	0	1.0591e+06	1.50383e+08	7.64004e+06	6.58094e+06	1.52418e+06	5.05676e+06	1.76987e+06	4.81108e+06	2.71573e+06	-2.4237e+06
					7	0	1.0591e+06	1.50383e+08	7.64004e+06	6.58094e+06	1.52418e+06	5.05676e+06	1.76987e+06	4.81108e+06	2.46884e+06	45140.6
		Annual OpEx Summary:			8	0	1.0591e+06	1.50383e+08	7.64004e+06	6.58094e+06	1.52418e+06	5.05676e+06	1.76987e+06	4.81108e+06	2.2444e+06	2.28954e+06
		Itemized Cost:	766279		9	0	1.0591e+06	1.50383e+08	7.64004e+06	6.58094e+06	1.52418e+06	5.05676e+06	1.76987e+06	4.81108e+06	2.04037e+06	4.32991e+06
		Maintenance Cost:	62211.5		10	0	1.0591e+06	1.50383e+08	7.64004e+06	6.58094e+06	1.52418e+06	5.05676e+06	1.76987e+06	4.81108e+06	1.85488e+06	6.18479e+06
		Fringe Benefits for labor	140400		11	0	1.0591e+06	1.50383e+08	7.64004e+06	6.58094e+06	1.52418e+06	5.05676e+06	1.76987e+06	4.81108e+06	1.68625e+06	7.87104e+06
		Property Tax	15241.8		12	0	1.0591e+06	1.50383e+08	7.64004e+06	6.58094e+06	1.52418e+06	5.05676e+06	1.76987e+06	4.81108e+06	1.53296e+06	9.404e+06
		Property Insurance	137176		13	0	1.0591e+06	1.50383e+08	7.64004e+06	6.58094e+06	0	6.58094e+06	2.30333e+06	4.27761e+06	1.23907e+06	1.06431e+07
		Fixed OpEx:	604818		14	0	1.0591e+06	1.50383e+08	7.64004e+06	6.58094e+06	0	6.58094e+06	2.30333e+06	4.27761e+06	1.12643e+06	1.17695e+07
		Variable OpEx:	454279		15	0	1.0591e+06	1.50383e+08	7.64004e+06	6.58094e+06	0	6.58094e+06	2.30333e+06	4.27761e+06	1.02403e+06	1.27935e+07
					16	0	1.0591e+06	1.50383e+08	7.64004e+06	6.58094e+06	0	6.58094e+06	2.30333e+06	4.27761e+06	930933	1.37245e+07
					17	0	1.0591e+06	1.50383e+08	7.64004e+06	6.58094e+06	0	6.58094e+06	2.30333e+06	4.27761e+06	846303	1.45708e+07
		Economic Assumptions:			18	0	1.0591e+06	1.50383e+08	7.64004e+06	6.58094e+06	0	6.58094e+06	2.30333e+06	4.27761e+06	769366	1.53401e+07
		Discount rate:	0.1		19	0	1.0591e+06	1.50383e+08	7.64004e+06	6.58094e+06	0	6.58094e+06	2.30333e+06	4.27761e+06	699424	1.60396e+07
		Break-even period (years):	5		20	0	1.0591e+06	1.50383e+08	7.64004e+06	6.58094e+06	0	6.58094e+06	2.30333e+06	4.27761e+06	635840	1.66754e+07
		Construction years and percentage each year:	2			3.54016e+07	2.66929e+09	0.0132625
			0.4
			0.6
		Income tax:	0.35
		Start-up Period (years)	0.5
		Start-up Capacity:	0.5
		Depreciation Time (years):	10
		Salvage value:	0
		NPV at desired break-even time	45140.6
		Laccase Price ($/kU)	0.0508039	0.0331425
		Sell Compost?	No
		Compost Revenue/yr	0
		Discounted ROI 5-year:	0.00296163			107	117
		Discounted ROI 8-year:	0.405777				0.05
		Discounted ROI 18-year:	1.09406
		IRR - 5 year:	0.101046
		IRR - 8 year:	0.195063
		IRR - 18 year:	0.245318

## Sheet: Figures and Tables
															Discounted Cash Flow - 10% Discount -							Table 1. Central composite design of substrate bed depth, substrate:inoculum (S:I) ratio, and time with the minimum laccase selling price (MLSP) as the response.											Table 2. Component assumptions for operational costs.					Table 3. Parameters to be evaluated for sensitivity analysis.						Table 4. The individual parameter estimates and statistical significance values for the central composite design.
				Opex										Year	2 Mg/batch	4 Mg/batch	8 Mg/batch	10 Mg/batch	15 Mg/batch			ID#	Factors			MLSP ($/kU)							Parameters		Assumption			Parameter	Pessimistic	Base	Optimistic			Coefficient	Variable	Estimate	F-value	p-value
	Scales (MT/batch):	MLSP	LPP	Utilities	Chemicals	Others	Inoculum	Labor	TCI					1	-2.36349	-3.72964	-6.09232	-7.44469	-10.3977				Bed depth (cm)	S:I ratio (g/g)	Time (days)	2 Mg/batch	4 Mg/batch	8 Mg/batch	10 Mg/batch	15 Mg/batch			Materials Cost (Cm)					Prairie biomass cost ($/Mg)	250	150	75			β0	Intercept	-0.035	1019.5	<0.0001
	2	0.0847	0.0264	31128	13056.8	13731.3	65357.5	249600	5.45833e+06	0.155324				2	-5.41431	-8.62825	-14.1501	-17.2951	-24.2057															Prairie biomass	$150/Mg			Inoculum cost	+50%	-	-0.5			βi	Bed Depth	0.138	1.9072	0.2046
	4	0.0657	0.0182	56676.8	25898.5	27327.5	52940.4	249600	9.12362e+06	0.266468				3	-4.39048	-6.97362	-11.4214	-13.9589	-19.5228			1	2	2.75	6	0.1188	0.09477	0.0784	0.0754	0.0698				Corn steep	$1/kg			Laccase activity loss (%)	0.6	0.4	0.3			βj	S:I Ratio	0.062	0.3873	0.551
	8	0.0508	0.0133	76334.2	51372.1	54206.5	87391	312000	1.52418e+07	0.312939				4	-3.13133	-4.97365	-8.14584	-9.95559	-13.9238			2	2.4054	2.00675	4.81079	0.1418	0.1128	0.09089	0.08695	0.08135				K2HPO4	$4.8/kg			# Batches per year	+25%	-	-0.25			βk	Time	-0.44	36.1822	0.0003
	10	0.0509	0.0142	79295.7	65259.9	68620.1	213245	374400	1.86495e+07	0.266197				5	-1.98664	-3.15549	-5.16805	-6.31623	-8.83385			3	2.4054	2.00675	7.18921	0.122	0.09708	0.0782	0.0748	0.06995				CuSO4 * 5H2O	$6/kg			AP cost ($/m3)	750	500	250			βii	Bed Depth2	-0.026	0.0004	0.9851
	15	0.047	0.0128	105082	97889.8	102925	287280	436800	2.63514e+07	0.296994				6	-0.94602	-1.50261	-2.46098	-3.00773	-4.20659			4	2.4054	3.49325	4.81079	0.1542	0.1226	0.09872	0.0945	0.08778				CaCl2	$0.4/kg			Operating cost	+25%	-	-0.25			βjj	S:I Ratio2	-0.01	0.3873	0.551
														7	0	-2.6162e-06	-1.10827e-13	-5.58794e-15	-6.0536e-14			5	2.4054	3.49325	7.18921	0.1214	0.0964	0.0775	0.0741	0.06885				MgSO4 * 7H2O	$0.18/kg			Capital Cost	+25%	-	-0.25			βkk	Time2	0.003	0.2548	0.6273
														8	0.860018	1.36601	2.23725	2.7343	3.82418			6	3	1.5	6	0.1347	0.1049	0.0847	0.0802	0.0746				Water	$.03/Mg									βij	Bed Depth · S:I Ratio	9e-05	28.1344	0.0007
	Scales (MT/batch):	Tray Bioreactor	Induction Tank	Downstream Processing	AP Processing	Solid Media Processing	Ancillary							9	1.64185	2.60783	4.27112	5.22003	7.3007			7	3	2.75	4	0.2138	0.1662	0.134	0.1267	0.117				Inoculum	Calculated									βik	Bed Depth · Time	0.0019	9.9081	0.0136
	2	1.34737e+06	637476	795999	444673	1.70819e+06	524622							10	2.35261	3.73677	6.12009	7.47978	10.4612			8	3	2.75	6	0.1506	0.1171	0.09453	0.0894	0.0826				Raw AP	$500/m3									βjk	S:I Ratio · Time	-0.0012	5.3133	0.0501
	4	2.39184e+06	976555	1.04885e+06	678990	3.18214e+06	845243							11	2.99876	4.76307	7.80097	9.5341	13.3343			9	3	2.75	6	0.1466	0.1141	0.09225	0.0873	0.0807				CaOH (lime)	$73/Mg
	8	4.08141e+06	1.53379e+06	1.47849e+06	1.04157e+06	5.73114e+06	1.37541e+06							12	3.58616	5.69608	9.32904	11.4017	15.9463			10	3	2.75	6	0.1584	0.1232	0.09947	0.0941	0.0869				70% Sorbitol	$760/Mg			Parameter	Pessimistic	Base	Optimistic
	10	4.82955e+06	1.88594e+06	1.7628e+06	1.19647e+06	7.35002e+06	1.62468e+06							13	4.06483	6.45176	10.5637	12.9104	18.0537			11	3	2.75	6	0.1593	0.1239	0.1	0.0947	0.0874				Packaging	$0.58/bottle			Prairie biomass cost ($/Mg)	0.0509	0.0508	0.0507
	15	6.8355e+06	2.45412e+06	2.41389e+06	1.54086e+06	1.09469e+07	2.16016e+06							14	4.49998	7.13875	11.6861	14.2819	19.9694			12	3	2.75	8	0.1396	0.1085	0.0877	0.083	0.0766			Utilities Cost (Cu)					Inoculum cost	0.0512	0.0508	0.05037
														15	4.89557	7.76329	12.7064	15.5288	21.711			13	3	4	6	0.1344	0.1045	0.08433	0.0798	0.0737				Electricity	$0.10/kWh			Laccase activity loss (%)	0.0635	0.0508	0.0423
														16	5.2552	8.33105	13.634	16.6623	23.2943			14	3.5946	2.00675	4.81079	0.1403	0.1067	0.0861	0.08245	0.0761				Steam	$12/Mg			# Batches per year	0.06673	0.0508	0.04125
														17	5.58213	8.84719	14.4773	17.6928	24.7337			15	3.5946	2.00675	7.18921	0.1214	0.0925	0.07456	0.0714	0.0659			Labor Cost (Cl)					AP cost ($/m3)	0.0509	0.0508	0.0507
	Table 1. Central composite design of substrate bed depth, substrate:inoculum (S:I) ratio, and time with the minimum laccase selling price (MLSP) as the response.													18	5.87935	9.31641	15.2439	18.6296	26.0422			16	3.5946	3.49325	4.81079	0.1468	0.1115	0.0899	0.0861	0.0789				Wage	$30/hr			Operating cost	0.0535	0.0508	0.0486
		Optimized Conditions			MLSP									19	6.14954	9.74298	15.9408	19.4812	27.2317			17	3.5946	3.49325	7.18921	0.1275	0.097	0.07822	0.0749	0.0686				Benefits factor	0.45			Stabilizer concentration	0.0509	0.0508	0.05066
	Scale (Mg/batch):	Bed Height (cm)	S:I Ratio (g/g)	Growth Time (days)	Predicted ($/kU)	Validated ($/kU)	Validated yield	Validated time						20	6.39517	10.1308	16.5744	20.2554	28.3131			18	4	2.75	6	0.1124	0.0867	0.0698	0.0672	0.0615			Facility Costs (Cf)					Capital Cost	0.06126	0.0508	0.04034
	2	4	1.5	6.83	0.0793	0.0847	984	197	-0.0680958																									Maintenance	0.02xCPC
	4	4	4	6.77	0.0599	0.0657	1041	221	-0.096828																									Depreciation	Straight-line method
	8	4	4	7.44	0.0483	0.0508	1097	221	-0.0517598																									Property tax & insurance	0.01xTCI
	10	4	1.5	6.86	0.0475	0.0509	984	197	-0.0715789																													Parameter	Pessimistic	Base	Optimistic
	15	4	1.5	6.86	0.0439	0.047	984	197	-0.070615																													AP cost	0.0019685	0	-0.0019685
																																						Prairie biomass cost	0.0019685	0	-0.0019685
																																						Inoculum cost	0.00787402	0	-0.00846457
																																						Operating cost	0.0531496	0	-0.0433071
																																						Capital Cost	0.205906	0	-0.205906
																																						Laccase activity loss	0.25	0	-0.167323
																																						# Batches per year	0.313583	0	-0.187992
																							Table 5. Experimental results for laccase yield and induction stage time used for process modeling.
																							ID#	Factors			Results
																								Bed depth (cm)	S:I ratio (g/g)	Time (days)	Laccase yield (U/g)	Induction stage time (hrs)
																							1	2	2.75	6	964.357	257.5
																							2	2.4054	2.00675	4.81079	842.512	284.5
																							3	2.4054	2.00675	7.18921	844.063	227
																							4	2.4054	3.49325	4.81079	765.571	284.5
																							5	2.4054	3.49325	7.18921	1202.21	349
																							6	3	1.5	6	811.845	257.5
																							7	3	2.75	4	759.913	424.5
																							8	3	2.75	6	713.821	257.5
																							9	3	2.75	6	583.306	195
																							10	3	2.75	6	678.409	257.5
																							11	3	2.75	6	674.484	257.5
																							12	3	2.75	8	603.933	113.5
																							13	3	4	6	793.774	257.5
																							14	3.5946	2.00675	4.81079	796.694	284.5
																							15	3.5946	2.00675	7.18921	793.774	227
																							16	3.5946	3.49325	4.81079	751.607	284.5
																							17	3.5946	3.49325	7.18921	643.909	188.5
																							18	4	2.75	6	891.433	258

## Sheet: Experimental Data
	Sample #1																											Time (hr)												4
	Timepoint (hr):	0	0	17.5	17.5	41.5	41.5	66	66	113.5	113.5	137	137	161.5	161.5	195	195	219	219	257.5	257.5	330	330	379.5	379.5	402.5	402.5	0	5
	0			0.068	0.068	0.107	0.107	0.033	0.033	0.17	0.17	0.173	0.173	-0.009	-0.009	0.137	0.137	0.137	0.137	0.225	0.225	0.183	0.183	0.228	0.228	0.082	0.082	17.5	13.581
	0.5			0.112	0.118	0.181	0.181	0.084	0.084	0.299	0.299	0.304	0.304	0.09	0.09	0.255	0.255	0.236	0.236	0.403	0.403	0.289	0.289	0.352	0.352	0.202	0.202	41.5	22.2333
	1			0.155	0.164	0.249	0.249	0.128	0.128	0.427	0.427	0.443	0.443	0.188	0.188	0.372	0.372	0.342	0.342	0.562	0.562	0.382	0.382	0.447	0.447	0.311	0.311	66	56.0762
	1.5			0.193	0.206	0.317	0.317	0.168	0.168	0.55	0.55	0.585	0.585	0.282	0.282	0.487	0.487			0.728	0.728	0.481	0.481	0.56	0.56	0.415	0.415	113.5	160.306
	2			0.234	0.248	0.387	0.387	0.211	0.211	0.675	0.675	0.728	0.728	0.373	0.373	0.601	0.601	0.56	0.56	0.896	0.896	0.584	0.584	0.649	0.649	0.515	0.515	137	222.881
	2.5			0.273	0.291	0.457	0.457	0.256	0.256	0.798	0.798	0.867	0.867	0.462	0.462	0.711	0.711	0.668	0.668	1.07	1.07	0.679	0.679	0.749	0.749	0.614	0.614	161.5	301.008
	3																											195	550.768
	Slope (DeltaA/t)	#DIV/0!	#DIV/0!	0.0816571	0.0884	0.1392	0.1392	0.0877714	0.0877714	0.250914	0.250914	0.279086	0.279086	0.188457	0.188457	0.229886	0.229886	0.213581	0.213581	0.335429	0.335429	0.197943	0.197943	0.206229	0.206229	0.2116	0.2116	219	614.047
	r2	#DIV/0!	#DIV/0!	0.999401	0.998866	0.999868	0.999868	0.998841	0.998841	0.999912	0.999912	0.999819	0.999819	0.99953	0.99953	0.999856	0.999856	0.999745	0.999745	0.999809	0.999809	0.99977	0.99977	0.997899	0.997899	0.998711	0.998711	257.5	964.357
	emissivity	36000	36000	36000	36000	36000	36000	36000	36000	36000	36000	36000	36000	36000	36000	36000	36000	36000	36000	36000	36000	36000	36000	36000	36000	36000	36000	330	790.397
	Vt/Vs	25	25	25	25	25	25	25	25	25	25	25	25	25	25	25	25	25	25	25	25	25	25	25	25	25	25	379.5	823.482
	Dilution Factor	2	2	10	10	10	10	40	40	40	40	50	50	100	100	150	150	180	180	180	180	250	250	250	250	200	200	402.5	675.944
	Lac. Activity (U/mL)	#DIV/0!	#DIV/0!	0.567063	0.613889	0.966667	0.966667	2.4381	2.4381	6.96984	6.96984	9.69048	9.69048	13.0873	13.0873	23.9464	23.9464	26.6977	26.6977	41.9286	41.9286	34.3651	34.3651	35.8036	35.8036	29.3889	29.3889
	(U/g)	#DIV/0!	#DIV/0!	13.0425	14.1194	22.2333	22.2333	56.0762	56.0762	160.306	160.306	222.881	222.881	301.008	301.008	550.768	550.768	614.047	614.047	964.357	964.357	790.397	790.397	823.482	823.482	675.944	675.944
	Average U/g	#DIV/0!		13.581		22.2333		56.0762		160.306		222.881		301.008		550.768		614.047		964.357		790.397		823.482		675.944
	Sample #2																									Time (hr)	Lac	error^2
	Timepoint (hr):	0	0	22	22	44	44	68	68	92.5	92.5	116.5	116.5	140	140	222	222	246	246	284.5	284.5	357	357	406.5	406.5	0	5.06319
	0	0.089	0.146	0.06	0.06	0.106	0.103	0.109	0.114	0.122	0.122	0.041	0.041	0.161	0.161	0.226	0.226	0.194	0.194	0.328	0.328	0.178	0.178		0	22	14.3978
	0.5	0.164	0.244	0.116	0.106			0.206	0.223	0.256	0.256	0.283	0.283	0.327	0.327	0.443	0.443	0.386	0.386	0.611	0.611	0.305	0.305		0	44	26.0393
	1	0.233	0.337	0.161	0.15	0.273	0.274	0.296	0.328	0.38	0.38	0.505	0.505	0.484	0.484	0.649	0.649	0.587	0.587	0.875	0.875	0.43	0.43		0	68	60.6762
	1.5	0.3	0.419	0.205	0.194	0.355	0.358	0.383	0.43	0.495	0.495	0.726	0.726	0.633	0.633	0.852	0.852			1.138	1.138	0.555	0.555		0	92.5	150.376
	2	0.367	0.505	0.25	0.236	0.434	0.439	0.464	0.528	0.604	0.604	0.935	0.935	0.779	0.779	1.057	1.057	0.963	0.963	1.392	1.392	0.678	0.678		0	116.5	279.359
	2.5			0.295	0.28	0.508	0.521	0.548	0.629	0.714	0.714	1.136	1.136	0.924	0.924	1.255	1.255	1.158	1.158	1.653	1.653	0.799	0.799		0	140	238.442	0
	3					0.586	0.603							1.058	1.058											222	656.23
	Slope (DeltaA/t)	0.1384	0.1786	0.0926286	0.0876571	0.159686	0.166371	0.174629	0.205257	0.235371	0.235371	0.437257	0.437257	0.298571	0.298571	0.410857	0.410857	0.384977	0.384977	0.527486	0.527486	0.248514	0.248514	#DIV/0!	0	246	614.893
	r2	0.999441	0.998724	0.998375	0.999837	0.999431	0.99986	0.999003	0.999661	0.998312	0.998312	0.999037	0.999037	0.998999	0.998999	0.999818	0.999818	0.999914	0.999914	0.99972	0.99972	0.999935	0.999935	#DIV/0!	#DIV/0!	284.5	842.512
	emissivity	36000	36000	36000	36000	36000	36000	36000	36000	36000	36000	36000	36000	36000	36000	36000	36000	36000	36000	36000	36000	36000	36000	36000	36000	357	793.865
	Vt/Vs	25	25	25	25	25	25	25	25	25	25	25	25	25	25	25	25	25	25	25	25	25	25	25	25
	Dilution Factor	2	2	10	10	10	10	20	20	40	40	40	40	50	50	100	100	100	100	100	100	200	200	200	200
	Lac. Activity (U/mL)	0.192222	0.248056	0.643254	0.60873	1.10893	1.15536	2.4254	2.85079	6.5381	6.5381	12.146	12.146	10.3671	10.3671	28.5317	28.5317	26.7345	26.7345	36.631	36.631	34.5159	34.5159	#DIV/0!	0
	(U/g)	4.42111	5.70528	14.7948	14.0008	25.5054	26.5732	55.7841	65.5683	150.376	150.376	279.359	279.359	238.442	238.442	656.23	656.23	614.893	614.893	842.512	842.512	793.865	793.865	#DIV/0!	0
	Average U/g	5.06319		14.3978		26.0393		60.6762		150.376		279.359		238.442		656.23		614.893		842.512		793.865		#DIV/0!
	Sample #3																							Time (hr)
	Timepoint (hr):	0	0	11	11	35.5	35.5	83	83	106.5	106.5	131	131	164.5	164.5	188.5	188.5	227	227	299.5	299.5	349	349	0	5
	0			0.065	0.065	0.016	0.016	0.174	0.174	0.233	0.233	0.075	0.075	0.201	0.201	0.191	0.191	0.307	0.307	0.169	0.169	0.194	0.194	11	14.5986
	0.5			0.115	0.115	0.042	0.042	0.316	0.316	0.476	0.476	0.255	0.255	0.386	0.386	0.381	0.381	0.593	0.593	0.291	0.291	0.296	0.296	35.5	30.2651
	1			0.159	0.159	0.066	0.066	0.456	0.456	0.709	0.709	0.429	0.429	0.571	0.571	0.577	0.577	0.856	0.856	0.408	0.408	0.374	0.374	83	179.327
	1.5			0.206	0.206	0.09	0.09	0.596	0.596	0.94	0.94	0.597	0.597	0.758	0.758			1.103	1.103	0.523	0.523	0.465	0.465	106.5	365.171
	2			0.248	0.248	0.112	0.112	0.735	0.735	1.163	1.163	0.764	0.764	0.946	0.946	0.967	0.967	1.38	1.38	0.635	0.635	0.537	0.537	131	541.23
	2.5					0.135	0.135	0.877	0.877	1.375	1.375	0.922	0.922	1.124	1.124	1.171	1.171	1.635	1.635	0.746	0.746	0.619	0.619	164.5	591.611
	3																							188.5	625.74
	Slope (DeltaA/t)	#DIV/0!	#DIV/0!	0.0914	0.0914	0.0473714	0.0473714	0.280686	0.280686	0.457257	0.457257	0.338857	0.338857	0.3704	0.3704	0.391767	0.391767	0.528457	0.528457	0.2304	0.2304	0.167943	0.167943	227	844.063
	r2	#DIV/0!	#DIV/0!	0.99922	0.99922	0.999277	0.999277	0.99999	0.99999	0.999496	0.999496	0.999542	0.999542	0.999953	0.999953	0.999916	0.999916	0.999649	0.999649	0.999704	0.999704	0.997713	0.997713	299.5	736
	emissivity	36000	36000	36000	36000	36000	36000	36000	36000	36000	36000	36000	36000	36000	36000	36000	36000	36000	36000	36000	36000	36000	36000	349	536.484
	Vt/Vs	25	25	25	25	25	25	25	25	25	25	25	25	25	25	25	25	25	25	25	25	25	25
	Dilution Factor	2	2	10	10	40	40	40	40	50	50	100	100	100	100	100	100	100	100	200	200	200	200
	Lac. Activity (U/mL)	#DIV/0!	#DIV/0!	0.634722	0.634722	1.31587	1.31587	7.79683	7.79683	15.877	15.877	23.5317	23.5317	25.7222	25.7222	27.2061	27.2061	36.6984	36.6984	32	32	23.3254	23.3254
	(U/g)	#DIV/0!	#DIV/0!	14.5986	14.5986	30.2651	30.2651	179.327	179.327	365.171	365.171	541.23	541.23	591.611	591.611	625.74	625.74	844.063	844.063	736	736	536.484	536.484
	Average U/g	#DIV/0!		14.5986		30.2651		179.327		365.171		541.23		591.611		625.74		844.063		736		536.484
	Sample #4																									Time (hr)	Lac
	Timepoint (hr):	0	0	22	22	44	44	68	68	92.5	92.5	116.5	116.5	140	140	222	222	246	246	284.5	284.5	357	357	406.5	406.5	0	5.55833
	0	0.104	0.113	0.075	0.06	0.094	0.085	0.074	0.074	0.096	0.096	-0.005	-0.005	0.137	0.137	0.18	0.18	0.169	0.169	0.275	0.275	0.184	0.184	0.224	0.224	22	14.2472
	0.5	0.197	0.205	0.124	0.103			0.146	0.146	0.201	0.201	0.188	0.188	0.288	0.288	0.354	0.354	0.348	0.348	0.527	0.527	0.308	0.308	0.365	0.365	44	22.4729
	1	0.28	0.288	0.173	0.146	0.235	0.231	0.215	0.216	0.301	0.301	0.366	0.366	0.42	0.42	0.522	0.522	0.534	0.534	0.766	0.766	0.436	0.436	0.474	0.474	68	43.7091
	1.5	0.367	0.371	0.219	0.189	0.305	0.299	0.282	0.286	0.403	0.403	0.54	0.54	0.549	0.549	0.686	0.686			1.005	1.005	0.567	0.567	0.6	0.6	92.5	127.486
	2	0.459	0.46	0.267	0.231	0.377	0.368	0.347	0.354	0.501	0.501	0.708	0.708	0.674	0.674	0.856	0.856	0.886	0.886	1.24	1.24	0.693	0.693	0.701	0.701	116.5	223.027
	2.5			0.312	0.267	0.448	0.437	0.412	0.421	0.594	0.594	0.87	0.87	0.793	0.793	1.016	1.016	1.056	1.056	1.477	1.477	0.816	0.816	0.812	0.812	140	204.559
	3					0.52	0.504							0.911	0.911											222	533.929
	Slope (DeltaA/t)	0.176	0.172	0.0948571	0.0835429	0.141971	0.139429	0.134857	0.1388	0.199543	0.199543	0.349086	0.349086	0.256143	0.256143	0.334286	0.334286	0.355442	0.355442	0.479314	0.479314	0.254057	0.254057	0.2328	0.2328	246	567.72
	r2	0.999675	0.999659	0.99979	0.999179	0.999976	0.999723	0.999594	0.999843	0.999653	0.999653	0.999126	0.999126	0.99842	0.99842	0.999872	0.999872	0.999842	0.999842	0.999875	0.999875	0.999919	0.999919	0.997675	0.997675	284.5	765.571
	emissivity	36000	36000	36000	36000	36000	36000	36000	36000	36000	36000	36000	36000	36000	36000	36000	36000	36000	36000	36000	36000	36000	36000	36000	36000	357	811.571
	Vt/Vs	25	25	25	25	25	25	25	25	25	25	25	25	25	25	25	25	25	25	25	25	25	25	25	25	406.5	743.667
	Dilution Factor	2	2	10	10	10	10	20	20	40	40	40	40	50	50	100	100	100	100	100	100	200	200	200	200
	Lac. Activity (U/mL)	0.244444	0.238889	0.65873	0.580159	0.985913	0.968254	1.87302	1.92778	5.54286	5.54286	9.69683	9.69683	8.89385	8.89385	23.2143	23.2143	24.6835	24.6835	33.2857	33.2857	35.2857	35.2857	32.3333	32.3333
	(U/g)	5.62222	5.49444	15.1508	13.3437	22.676	22.2698	43.0794	44.3389	127.486	127.486	223.027	223.027	204.559	204.559	533.929	533.929	567.72	567.72	765.571	765.571	811.571	811.571	743.667	743.667
	Average U/g	5.55833		14.2472		22.4729		43.7091		127.486		223.027		204.559		533.929		567.72		765.571		811.571		743.667
	Sample #5																									Time (hr)
	Timepoint (hr):	0	0	11	11	35.5	35.5	83	83	106.5	106.5	131	131	164.5	164.5	188.5	188.5	227	227	299.5	299.5	349	349	372	372	0	5
	0			0.059	0.059	0.014	0.014	0.158	0.158	0.238	0.238	0.064	0.064	0.199	0.199	0.193	0.193	0.3	0.3	0.187	0.187	0.305	0.305	0.228	0.228	11	17.6014
	0.5			0.12	0.12	0.042	0.042	0.29	0.29	0.49	0.49	0.232	0.232	0.402	0.402	0.401	0.401	0.593	0.593	0.341	0.341	0.536	0.536	0.352	0.352	35.5	30.119
	1			0.176	0.176	0.066	0.066	0.423	0.423	0.723	0.723	0.396	0.396	0.598	0.598	0.608	0.608	0.856	0.856	0.487	0.487	0.714	0.714	0.447	0.447	83	164.103
	1.5			0.229	0.229	0.089	0.089	0.553	0.553	0.954	0.954	0.567	0.567	0.791	0.791			1.103	1.103	0.627	0.627	0.917	0.917	0.56	0.56	106.5	370.966
	2			0.28	0.28	0.111	0.111	0.675	0.675	1.181	1.181	0.742	0.742	0.991	0.991	1.005	1.005	1.38	1.38	0.769	0.769	1.077	1.077	0.649	0.649	131	539.952
	2.5					0.133	0.133	0.8	0.8	1.403	1.403	0.907	0.907	1.185	1.185	1.206	1.206	1.163	1.163	0.922	0.922	1.257	1.257	0.749	0.749	164.5	628.849
	3																									188.5	645.538
	Slope (DeltaA/t)	#DIV/0!	#DIV/0!	0.1102	0.1102	0.0471429	0.0471429	0.256857	0.256857	0.464514	0.464514	0.338057	0.338057	0.393714	0.393714	0.404163	0.404163	0.3956	0.3956	0.291371	0.291371	0.376343	0.376343	0.206229	0.206229	227	631.861
	r2	#DIV/0!	#DIV/0!	0.998727	0.998727	0.997986	0.997986	0.99971	0.99971	0.99958	0.99958	0.999918	0.999918	0.999955	0.999955	0.999905	0.999905	0.859122	0.859122	0.999769	0.999769	0.997217	0.997217	0.997899	0.997899	299.5	930.77
	emissivity	36000	36000	36000	36000	36000	36000	36000	36000	36000	36000	36000	36000	36000	36000	36000	36000	36000	36000	36000	36000	36000	36000	36000	36000	349	1202.21
	Vt/Vs	25	25	25	25	25	25	25	25	25	25	25	25	25	25	25	25	25	25	25	25	25	25	25	25	372	658.786
	Dilution Factor	2	2	10	10	40	40	40	40	50	50	100	100	100	100	100	100	100	100	200	200	200	200	200	200
	Lac. Activity (U/mL)	#DIV/0!	#DIV/0!	0.765278	0.765278	1.30952	1.30952	7.13492	7.13492	16.129	16.129	23.4762	23.4762	27.3413	27.3413	28.0669	28.0669	27.4722	27.4722	40.4683	40.4683	52.2698	52.2698	28.6429	28.6429
	(U/g)	#DIV/0!	#DIV/0!	17.6014	17.6014	30.119	30.119	164.103	164.103	370.966	370.966	539.952	539.952	628.849	628.849	645.538	645.538	631.861	631.861	930.77	930.77	1202.21	1202.21	658.786	658.786
	Average U/g	#DIV/0!		17.6014		30.119		164.103		370.966		539.952		628.849		645.538		631.861		930.77		1202.21		658.786
	Sample #6																									Time (hr)
	Timepoint (hr):	0	0	17.5	17.5	41.5	41.5	66	66	113.5	113.5	137	137	161.5	161.5	195	195	219	219	257.5	257.5	330	330	379.5	379.5	0
	0			0.165	0.161	0.172	0.172	0.047	0.047	0.148	0.148	0.158	0.158	0.022	0.022	0.156	0.156	0.161	0.161	0.27	0.27	0.144	0.144	0.18	0.18	17.5	36.7817
	0.5			0.29	0.289	0.298	0.298	0.099	0.099	0.266	0.266	0.35	0.35	0.16	0.16	0.32	0.32	0.342	0.342	0.54	0.54	0.255	0.255	0.292	0.292	41.5	37.4069
	1			0.405	0.404	0.418	0.418	0.147	0.147	0.38	0.38	0.53	0.53	0.288	0.288	0.474	0.474	0.522	0.522	0.795	0.795	0.363	0.363	0.378	0.378	66	60.3111
	1.5			0.521	0.521	0.531	0.531	0.194	0.194	0.494	0.494	0.709	0.709	0.413	0.413	0.624	0.624			1.043	1.043	0.472	0.472	0.477	0.477	113.5	145.265
	2			0.632	0.636	0.641	0.641	0.239	0.239	0.606	0.606	0.886	0.886	0.537	0.537	0.778	0.778	0.861	0.861	1.294	1.294	0.58	0.58	0.553	0.553	137	286.222
	2.5			0.733	0.745			0.284	0.284	0.717	0.717	1.055	1.055	0.659	0.659	0.931	0.931	1.034	1.034	1.547	1.547	0.686	0.686	0.635	0.635	161.5	405.329
	3																									195	492.766
	Slope (DeltaA/t)	#DIV/0!	#DIV/0!	0.227543	0.233029	0.2342	0.2342	0.0944	0.0944	0.227371	0.227371	0.3584	0.3584	0.253771	0.253771	0.308514	0.308514	0.347907	0.347907	0.508286	0.508286	0.2168	0.2168	0.1804	0.1804	219	555.685
	r2	#DIV/0!	#DIV/0!	0.998975	0.999475	0.999199	0.999199	0.999279	0.999279	0.999898	0.999898	0.999637	0.999637	0.999561	0.999561	0.999838	0.999838	0.999813	0.999813	0.999824	0.999824	0.999959	0.999959	0.996318	0.996318	257.5	811.845
	emissivity	36000	36000	36000	36000	36000	36000	36000	36000	36000	36000	36000	36000	36000	36000	36000	36000	36000	36000	36000	36000	36000	36000	36000	36000	330	692.556
	Vt/Vs	25	25	25	25	25	25	25	25	25	25	25	25	25	25	25	25	25	25	25	25	25	25	25	25	379.5	576.278
	Dilution Factor	2	2	10	10	10	10	40	40	40	40	50	50	100	100	100	100	100	100	100	100	200	200	200	200
	Lac. Activity (U/mL)	#DIV/0!	#DIV/0!	1.58016	1.61825	1.62639	1.62639	2.62222	2.62222	6.31587	6.31587	12.4444	12.4444	17.623	17.623	21.4246	21.4246	24.1602	24.1602	35.2976	35.2976	30.1111	30.1111	25.0556	25.0556
	(U/g)	#DIV/0!	#DIV/0!	36.3437	37.2198	37.4069	37.4069	60.3111	60.3111	145.265	145.265	286.222	286.222	405.329	405.329	492.766	492.766	555.685	555.685	811.845	811.845	692.556	692.556	576.278	576.278
	Average U/g	#DIV/0!		36.7817		37.4069		60.3111		145.265		286.222		405.329		492.766		555.685		811.845		692.556		576.278
	Sample #7																															Time (hr)
	Timepoint (hr):	0	0	18.5	18.5	40.5	40.5	62.5	62.5	86.5	86.5	111	111	158.5	158.5	182	182	206.5	206.5	240	240	264	264	302.5	302.5	375	375	424.5	424.5	447.5	447.5	0	11.9951
	0	0.233	0.245	0.383	0.407	0.079	0.077	0.101	0.096	0.036	0.038	0.01	0.01	0.067	0.067	0.048	0.048	-0.067	-0.067	0.081	0.081	0.065	0.065	0.209	0.209	0.163	0.163	0.277	0.277	0.228	0.228	18.5	20.8246
	0.5	0.427	0.449	0.721	0.77	0.155	0.157			0.073	0.076	0.04	0.04	0.104	0.104	0.126	0.126	-0.007	-0.007	0.168	0.168	0.146	0.146	0.372	0.372	0.27	0.27	0.415	0.415	0.352	0.352	40.5	24.1181
	1	0.615	0.651	1.052	1.107	0.233	0.231	0.284	0.266	0.107	0.115	0.065	0.065	0.14	0.14	0.199	0.199	0.051	0.051	0.25	0.25	0.222	0.222	0.523	0.523	0.368	0.368	0.529	0.529	0.447	0.447	62.5	26.5481
	1.5	0.791	0.832	1.355	1.425	0.307	0.312	0.367	0.35	0.141	0.154	0.09	0.09	0.176	0.176	0.27	0.27	0.107	0.107	0.329	0.329			0.673	0.673	0.467	0.467	0.642	0.642	0.56	0.56	86.5	22.7901
	2	0.961	1.021	1.657	1.748	0.379	0.383	0.446	0.43	0.174	0.188	0.115	0.115	0.214	0.214	0.339	0.339	0.162	0.162	0.41	0.41	0.376	0.376	0.823	0.823	0.565	0.565	0.76	0.76	0.649	0.649	111	32.6746
	2.5					0.454	0.458	0.525	0.509	0.207	0.224	0.139	0.139	0.252	0.252	0.408	0.408	0.213	0.213	0.488	0.488	0.455	0.455	0.969	0.969	0.665	0.665	0.88	0.88	0.749	0.749	158.5	47.1317
	3							0.608	0.592																							182	114.544
	Slope (DeltaA/t)	0.364	0.387	0.6364	0.6674	0.149771	0.152229	0.167657	0.164771	0.0681143	0.0745714	0.0511429	0.0511429	0.0737714	0.0737714	0.143429	0.143429	0.112171	0.112171	0.162286	0.162286	0.155279	0.155279	0.303029	0.303029	0.199657	0.199657	0.237886	0.237886	0.206229	0.206229	206.5	179.163
	r2	0.999218	0.99939	0.999259	0.999282	0.999846	0.999693	0.99885	0.999773	0.999609	0.999401	0.998753	0.998753	0.99987	0.99987	0.999468	0.999468	0.999285	0.999285	0.999701	0.999701	0.999933	0.999933	0.99972	0.99972	0.999823	0.999823	0.999147	0.999147	0.997899	0.997899	240	259.206
	emissivity	36000	36000	36000	36000	36000	36000	36000	36000	36000	36000	36000	36000	36000	36000	36000	36000	36000	36000	36000	36000	36000	36000	36000	36000	36000	36000	36000	36000	36000	36000	264	248.015
	Vt/Vs	25	25	25	25	25	25	25	25	25	25	25	25	25	25	25	25	25	25	25	25	25	25	25	25	25	25	25	25	25	25	302.5	484.004
	Dilution Factor	2	2	2	2	10	10	10	10	20	20	40	40	40	40	50	50	100	100	100	100	100	100	100	100	200	200	200	200	200	200	375	637.794
	Lac. Activity (U/mL)	0.505556	0.5375	0.883889	0.926944	1.04008	1.05714	1.16429	1.14425	0.946032	1.03571	1.42063	1.42063	2.04921	2.04921	4.98016	4.98016	7.78968	7.78968	11.2698	11.2698	10.7833	10.7833	21.0437	21.0437	27.7302	27.7302	33.0397	33.0397	28.6429	28.6429	424.5	759.913
	(U/g)	11.6278	12.3625	20.3294	21.3197	23.9218	24.3143	26.7786	26.3177	21.7587	23.8214	32.6746	32.6746	47.1317	47.1317	114.544	114.544	179.163	179.163	259.206	259.206	248.015	248.015	484.004	484.004	637.794	637.794	759.913	759.913	658.786	658.786	447.5	658.786
	Average U/g	11.9951		20.8246		24.1181		26.5481		22.7901		32.6746		47.1317		114.544		179.163		259.206		248.015		484.004		637.794		759.913		658.786
	Sample #8																									Time (hr)
	Timepoint (hr):	0	0	17.5	17.5	41.5	41.5	66	66	113.5	113.5	137	137	161.5	161.5	195	195	219	219	257.5	257.5	330	330	379.5	379.5	0
	0			0.084	0.085	0.123	0.123	0.079	0.079	0.193	0.193	0.181	0.181	0.031	0.031	0.209	0.209	0.159	0.159	0.282	0.282	0.137	0.137	0.182	0.182	17.5	14.4845
	0.5			0.136	0.135	0.198	0.198	0.148	0.148	0.368	0.368	0.42	0.42	0.19	0.19	0.386	0.386	0.34	0.34	0.527	0.527	0.228	0.228	0.253	0.253	41.5	23.0639
	1			0.179	0.178	0.27	0.27	0.21	0.21	0.523	0.523	0.641	0.641	0.339	0.339	0.556	0.556	0.528	0.528	0.754	0.754	0.313	0.313	0.315	0.315	66	76.4841
	1.5			0.223	0.226	0.342	0.342	0.27	0.27	0.688	0.688	0.872	0.872	0.486	0.486	0.722	0.722	0.701	0.701	0.98	0.98	0.399	0.399	0.368	0.368	113.5	209.483
	2			0.268	0.272	0.412	0.412	0.318	0.318	0.854	0.854	1.07	1.07	0.635	0.635	0.887	0.887	0.864	0.864	1.197	1.197	0.483	0.483	0.422	0.422	137	350.522
	2.5			0.31	0.314			0.384	0.384	1.016	1.016	1.281	1.281	0.779	0.779	1.047	1.047	1.024	1.024	1.399	1.399	0.565	0.565	0.478	0.478	161.5	476.611
	3																									195	534.75
	Slope (DeltaA/t)	#DIV/0!	#DIV/0!	0.0897143	0.0916571	0.1444	0.1444	0.119714	0.119714	0.327886	0.327886	0.438914	0.438914	0.2984	0.2984	0.3348	0.3348	0.346857	0.346857	0.446914	0.446914	0.170914	0.170914	0.116571	0.116571	219	554.008
	r2	#DIV/0!	#DIV/0!	0.99906	0.999488	0.999854	0.999854	0.997701	0.997701	0.999847	0.999847	0.999102	0.999102	0.999787	0.999787	0.999724	0.999724	0.998976	0.998976	0.99909	0.99909	0.999752	0.999752	0.997016	0.997016	257.5	713.821
	emissivity	36000	36000	36000	36000	36000	36000	36000	36000	36000	36000	36000	36000	36000	36000	36000	36000	36000	36000	36000	36000	36000	36000	36000	36000	330	545.976
	Vt/Vs	25	25	25	25	25	25	25	25	25	25	25	25	25	25	25	25	25	25	25	25	25	25	25	25	379.5	372.381
	Dilution Factor	2	2	10	10	10	10	40	40	40	40	50	50	100	100	100	100	100	100	100	100	200	200	200	200
	Lac. Activity (U/mL)	#DIV/0!	#DIV/0!	0.623016	0.636508	1.00278	1.00278	3.3254	3.3254	9.10794	9.10794	15.2401	15.2401	20.7222	20.7222	23.25	23.25	24.0873	24.0873	31.0357	31.0357	23.7381	23.7381	16.1905	16.1905
	(U/g)	#DIV/0!	#DIV/0!	14.3294	14.6397	23.0639	23.0639	76.4841	76.4841	209.483	209.483	350.522	350.522	476.611	476.611	534.75	534.75	554.008	554.008	713.821	713.821	545.976	545.976	372.381	372.381
	Average U/g	#DIV/0!		14.4845		23.0639		76.4841		209.483		350.522		476.611		534.75		554.008		713.821		545.976		372.381
	Sample #9																									Time (hr)
	Timepoint (hr):	0	0	17.5	17.5	41.5	41.5	66	66	113.5	113.5	137	137	161.5	161.5	195	195	219	219	257.5	257.5	330	330	379.5	379.5	0
	0			0.088	0.085	0.152	0.152	0.097	0.097	0.236	0.236	0.358	0.358	0.038	0.038	0.228	0.228	0.156	0.156	0.261	0.261	0.131	0.131	0.151	0.151	17.5	15.1554
	0.5			0.139	0.146	0.258	0.258	0.18	0.18	0.452	0.452	0.635	0.635	0.23	0.23	0.417	0.417	0.357	0.357	0.492	0.492	0.219	0.219	0.204	0.204	41.5	31.5611
	1			0.186	0.191	0.361	0.361	0.256	0.256	0.663	0.663	0.896	0.896	0.401	0.401	0.601	0.601	0.535	0.535	0.706	0.706	0.301	0.301	0.249	0.249	66	94.9937
	1.5			0.232	0.239	0.456	0.456	0.33	0.33	0.867	0.867	1.149	1.149	0.566	0.566	0.783	0.783	0.719	0.719	0.927	0.927	0.385	0.385	0.295	0.295	113.5	265.449
	2			0.278	0.286	0.547	0.547	0.401	0.401	1.071	1.071	1.4	1.4	0.73	0.73	0.965	0.965	0.895	0.895	1.144	1.144	0.467	0.467	0.341	0.341	137	409.938
	2.5			0.321	0.33			0.47	0.47	1.278	1.278	1.645	1.645	0.891	0.891	1.141	1.141	1.072	1.072	1.355	1.355	0.546	0.546	0.386	0.386	161.5	541.23
	3																									195	583.306
	Slope (DeltaA/t)	#DIV/0!	#DIV/0!	0.0930286	0.0967429	0.1976	0.1976	0.148686	0.148686	0.415486	0.415486	0.513314	0.513314	0.338857	0.338857	0.3652	0.3652	0.364457	0.364457	0.436971	0.436971	0.165886	0.165886	0.0932571	0.0932571	219	582.119
	r2	#DIV/0!	#DIV/0!	0.999348	0.997456	0.998932	0.998932	0.998968	0.998968	0.999887	0.999887	0.99956	0.99956	0.999065	0.999065	0.999886	0.999886	0.999552	0.999552	0.999848	0.999848	0.999768	0.999768	0.999341	0.999341	257.5	697.94
	emissivity	36000	36000	36000	36000	36000	36000	36000	36000	36000	36000	36000	36000	36000	36000	36000	36000	36000	36000	36000	36000	36000	36000	36000	36000	330	529.913
	Vt/Vs	25	25	25	25	25	25	25	25	25	25	25	25	25	25	25	25	25	25	25	25	25	25	25	25	379.5	297.905
	Dilution Factor	2	2	10	10	10	10	40	40	40	40	50	50	100	100	100	100	100	100	100	100	200	200	200	200
	Lac. Activity (U/mL)	#DIV/0!	#DIV/0!	0.646032	0.671825	1.37222	1.37222	4.13016	4.13016	11.5413	11.5413	17.8234	17.8234	23.5317	23.5317	25.3611	25.3611	25.3095	25.3095	30.3452	30.3452	23.0397	23.0397	12.9524	12.9524
	(U/g)	#DIV/0!	#DIV/0!	14.8587	15.452	31.5611	31.5611	94.9937	94.9937	265.449	265.449	409.938	409.938	541.23	541.23	583.306	583.306	582.119	582.119	697.94	697.94	529.913	529.913	297.905	297.905
	Average U/g	#DIV/0!		15.1554		31.5611		94.9937		265.449		409.938		541.23		583.306		582.119		697.94		529.913		297.905
	Sample #10																									Time (hr)
	Timepoint (hr):	0	0	17.5	17.5	41.5	41.5	66	66	113.5	113.5	137	137	161.5	161.5	195	195	219	219	257.5	257.5	330	330	379.5	379.5	0
	0			0.04	0.041	0.057	0.057	0.038	0.038	0.191	0.191	0.233	0.233	0.028	0.028	0.157	0.157	0.119	0.119	0.25	0.25	0.161	0.161	0.185	0.185	17.5	12.9831
	0.5			0.085	0.086	0.132	0.132	0.091	0.091	0.334	0.334	0.43	0.43	0.174	0.174	0.301	0.301	0.285	0.285	0.478	0.478	0.282	0.282	0.285	0.285	41.5	21.4986
	1			0.125	0.128	0.196	0.196	0.137	0.137	0.481	0.481	0.615	0.615	0.304	0.304	0.438	0.438	0.449	0.449	0.69	0.69	0.391	0.391	0.367	0.367	66	58.1206
	1.5			0.164	0.169	0.263	0.263	0.182	0.182	0.629	0.629	0.796	0.796	0.434	0.434	0.574	0.574	0.616	0.616	0.904	0.904	0.508	0.508	0.458	0.458	113.5	185.46
	2			0.202	0.209	0.328	0.328	0.225	0.225	0.773	0.773	0.98	0.98	0.562	0.562	0.711	0.711	0.766	0.766	1.111	1.111	0.631	0.631	0.545	0.545	137	295.304
	2.5			0.241	0.249			0.267	0.267	0.914	0.914	1.161	1.161	0.691	0.691	0.84	0.84	0.911	0.911	1.314	1.314	0.755	0.755	0.625	0.625	161.5	420.663
	3																									195	436.361
	Slope (DeltaA/t)	#DIV/0!	#DIV/0!	0.0797143	0.0828571	0.1346	0.1346	0.0909714	0.0909714	0.290286	0.290286	0.369771	0.369771	0.263371	0.263371	0.2732	0.2732	0.318286	0.318286	0.424743	0.424743	0.236229	0.236229	0.175486	0.175486	219	508.373
	r2	#DIV/0!	#DIV/0!	0.999192	0.999525	0.999252	0.999252	0.998381	0.998381	0.999944	0.999944	0.999807	0.999807	0.99952	0.99952	0.99977	0.99977	0.999201	0.999201	0.999658	0.999658	0.999578	0.999578	0.999113	0.999113	257.5	678.409
	emissivity	36000	36000	36000	36000	36000	36000	36000	36000	36000	36000	36000	36000	36000	36000	36000	36000	36000	36000	36000	36000	36000	36000	36000	36000	330	754.619
	Vt/Vs	25	25	25	25	25	25	25	25	25	25	25	25	25	25	25	25	25	25	25	25	25	25	25	25	379.5	560.579
	Dilution Factor	2	2	10	10	10	10	40	40	40	40	50	50	100	100	100	100	100	100	100	100	200	200	200	200
	Lac. Activity (U/mL)	#DIV/0!	#DIV/0!	0.553571	0.575397	0.934722	0.934722	2.52698	2.52698	8.06349	8.06349	12.8393	12.8393	18.2897	18.2897	18.9722	18.9722	22.1032	22.1032	29.496	29.496	32.8095	32.8095	24.373	24.373
	(U/g)	#DIV/0!	#DIV/0!	12.7321	13.2341	21.4986	21.4986	58.1206	58.1206	185.46	185.46	295.304	295.304	420.663	420.663	436.361	436.361	508.373	508.373	678.409	678.409	754.619	754.619	560.579	560.579
	Average U/g	#DIV/0!		12.9831		21.4986		58.1206		185.46		295.304		420.663		436.361		508.373		678.409		754.619		560.579
	Sample #11																									Time (hr)
	Timepoint (hr):	0	0	17.5	17.5	41.5	41.5	66	66	113.5	113.5	137	137	161.5	161.5	195	195	219	219	257.5	257.5	330	330	379.5	379.5	0
	0			0.062	0.062	0.085	0.085	0.076	0.076	0.219	0.219	0.264	0.264	0.038	0.038	0.161	0.161	0.121	0.121	0.243	0.243	0.133	0.133	0.144	0.144	17.5	20.9647
	0.5			0.132	0.135	0.188	0.188	0.161	0.161	0.454	0.454	0.487	0.487	0.2	0.2	0.305	0.305	0.288	0.288	0.463	0.463	0.239	0.239	0.208	0.208	41.5	30.1236
	1			0.197	0.202	0.281	0.281	0.234	0.234	0.629	0.629	0.689	0.689	0.349	0.349	0.451	0.451	0.446	0.446	0.671	0.671	0.345	0.345	0.262	0.262	66	91.781
	1.5			0.261	0.269	0.373	0.373	0.303	0.303	0.83	0.83	0.883	0.883	0.495	0.495	0.61	0.61	0.604	0.604	0.887	0.887	0.446	0.446	0.316	0.316	113.5	245.99
	2			0.324	0.334	0.464	0.464	0.371	0.371	1.013	1.013	1.092	1.092	0.639	0.639	0.769	0.769	0.763	0.763	1.096	1.096	0.549	0.549	0.371	0.371	137	326.472
	2.5			0.384	0.398			0.439	0.439	1.191	1.191	1.293	1.293	0.784	0.784	0.92	0.92	0.924	0.924	1.298	1.298	0.661	0.661	0.425	0.425	161.5	473.964
	3																									195	487.929
	Slope (DeltaA/t)	#DIV/0!	#DIV/0!	0.128571	0.133943	0.1886	0.1886	0.143657	0.143657	0.385029	0.385029	0.4088	0.4088	0.296743	0.296743	0.305486	0.305486	0.319886	0.319886	0.422286	0.422286	0.209771	0.209771	0.111314	0.111314	219	510.929
	r2	#DIV/0!	#DIV/0!	0.999421	0.999531	0.999394	0.999394	0.998237	0.998237	0.998146	0.998146	0.999674	0.999674	0.999577	0.999577	0.999632	0.999632	0.999935	0.999935	0.999853	0.999853	0.999825	0.999825	0.999202	0.999202	257.5	674.484
	emissivity	36000	36000	36000	36000	36000	36000	36000	36000	36000	36000	36000	36000	36000	36000	36000	36000	36000	36000	36000	36000	36000	36000	36000	36000	330	670.103
	Vt/Vs	25	25	25	25	25	25	25	25	25	25	25	25	25	25	25	25	25	25	25	25	25	25	25	25	379.5	355.587
	Dilution Factor	2	2	10	10	10	10	40	40	40	40	50	50	100	100	100	100	100	100	100	100	200	200	200	200
	Lac. Activity (U/mL)	#DIV/0!	#DIV/0!	0.892857	0.930159	1.30972	1.30972	3.99048	3.99048	10.6952	10.6952	14.1944	14.1944	20.6071	20.6071	21.2143	21.2143	22.2143	22.2143	29.3254	29.3254	29.1349	29.1349	15.4603	15.4603
	(U/g)	#DIV/0!	#DIV/0!	20.5357	21.3937	30.1236	30.1236	91.781	91.781	245.99	245.99	326.472	326.472	473.964	473.964	487.929	487.929	510.929	510.929	674.484	674.484	670.103	670.103	355.587	355.587
	Average U/g	#DIV/0!		20.9647		30.1236		91.781		245.99		326.472		473.964		487.929		510.929		674.484		670.103		355.587
	Sample #12																							Time (hr)
	Timepoint (hr):	0	0	18	18	65.5	65.5	89	89	113.5	113.5	147	147	171	171	209.5	209.5	282	282	331.5	331.5			0
	0			0.007	0.007	0.174	0.174	0.312	0.312	0.092	0.092	0.225	0.225	0.151	0.151	0.26	0.26	0.115	0.115	0.129	0.129			18	21.4302
	0.5			0.027	0.027	0.335	0.335	0.578	0.578	0.302	0.302	0.44	0.44	0.366	0.366	0.517	0.517	0.196	0.196	0.176	0.176			65.5	185.606
	1			0.044	0.044	0.477	0.477	0.824	0.824	0.489	0.489	0.645	0.645	0.558	0.558	0.753	0.753	0.27	0.27	0.214	0.214			89	391.365
	1.5			0.059	0.059	0.623	0.623	1.066	1.066	0.675	0.675	0.824	0.824	0.751	0.751	0.99	0.99	0.345	0.345	0.248	0.248			113.5	603.933
	2			0.076	0.076	0.761	0.761	1.306	1.306	0.859	0.859	1.014	1.014	0.949	0.949	1.214	1.214	0.419	0.419	0.283	0.283			147	619.357
	2.5			0.092	0.092	0.906	0.906	1.542	1.542	1.044	1.044	1.202	1.202	1.151	1.151	1.432	1.432	0.49	0.49	0.319	0.319			171	633.595
	3																							209.5	747.317
	Slope (DeltaA/t)	#DIV/0!	#DIV/0!	0.0335429	0.0335429	0.290514	0.290514	0.490057	0.490057	0.378114	0.378114	0.387771	0.387771	0.396686	0.396686	0.467886	0.467886	0.149657	0.149657	0.0745714	0.0745714			282	478.071
	r2	#DIV/0!	#DIV/0!	0.998293	0.998293	0.999523	0.999523	0.999607	0.999607	0.999496	0.999496	0.999056	0.999056	0.999763	0.999763	0.999238	0.999238	0.999645	0.999645	0.996808	0.996808			331.5	238.214
	emissivity	36000	36000	36000	36000	36000	36000	36000	36000	36000	36000	36000	36000	36000	36000	36000	36000	36000	36000	36000	36000
	Vt/Vs	25	25	25	25	25	25	25	25	25	25	25	25	25	25	25	25	25	25	25	25
	Dilution Factor	2	2	40	40	40	40	50	50	100	100	100	100	100	100	100	100	200	200	200	200
	Lac. Activity (U/mL)	#DIV/0!	#DIV/0!	0.931746	0.931746	8.06984	8.06984	17.0159	17.0159	26.2579	26.2579	26.9286	26.9286	27.5476	27.5476	32.4921	32.4921	20.7857	20.7857	10.3571	10.3571
	(U/g)	#DIV/0!	#DIV/0!	21.4302	21.4302	185.606	185.606	391.365	391.365	603.933	603.933	619.357	619.357	633.595	633.595	747.317	747.317	478.071	478.071	238.214	238.214
	Average U/g	#DIV/0!		21.4302		185.606		391.365		603.933		619.357		633.595		747.317		478.071		238.214
	Sample #13																									Time (hr)
	Timepoint (hr):	0	0	17.5	17.5	41.5	41.5	66	66	113.5	113.5	137	137	161.5	161.5	195	195	219	219	257.5	257.5	330	330	379.5	379.5	0
	0			0.075	0.069	0.132	0.132	0.077	0.077	0.235	0.235	0.279	0.279	0.04	0.04	0.18	0.18	0.114	0.114	0.284	0.284	0.146	0.146	0.228	0.228	17.5	13.7361
	0.5			0.117	0.121	0.237	0.237	0.159	0.159	0.47	0.47	0.541	0.541	0.214	0.214	0.35	0.35	0.261	0.261	0.549	0.549	0.235	0.235	0.27	0.27	41.5	30.3472
	1			0.159	0.167	0.331	0.331	0.231	0.231	0.685	0.685	0.767	0.767	0.371	0.371	0.516	0.516	0.406	0.406	0.805	0.805	0.32	0.32	0.319	0.319	66	89.9921
	1.5			0.201	0.211	0.425	0.425	0.3	0.3	0.896	0.896	0.993	0.993	0.528	0.528	0.684	0.684	0.548	0.548	1.049	1.049	0.405	0.405	0.39	0.39	113.5	273.225
	2			0.241	0.255	0.513	0.513	0.366	0.366	1.101	1.101	1.223	1.223	0.684	0.684	0.842	0.842	0.696	0.696	1.29	1.29	0.489	0.489	0.425	0.425	137	368.593
	2.5			0.279	0.295			0.432	0.432	1.311	1.311	1.44	1.44	0.834	0.834	0.989	0.989	0.843	0.843	1.53	1.53	0.571	0.571	0.467	0.467	161.5	505.361
	3																									195	519.234
	Slope (DeltaA/t)	#DIV/0!	#DIV/0!	0.0819429	0.0900571	0.19	0.19	0.140857	0.140857	0.427657	0.427657	0.461543	0.461543	0.3164	0.3164	0.325086	0.325086	0.290971	0.290971	0.496971	0.496971	0.169829	0.169829	0.0989143	0.0989143	219	464.746
	r2	#DIV/0!	#DIV/0!	0.999632	0.998345	0.999013	0.999013	0.998348	0.998348	0.999491	0.999491	0.999238	0.999238	0.999507	0.999507	0.999372	0.999372	0.999969	0.999969	0.999598	0.999598	0.999847	0.999847	0.991805	0.991805	257.5	793.774
	emissivity	36000	36000	36000	36000	36000	36000	36000	36000	36000	36000	36000	36000	36000	36000	36000	36000	36000	36000	36000	36000	36000	36000	36000	36000	330	542.508
	Vt/Vs	25	25	25	25	25	25	25	25	25	25	25	25	25	25	25	25	25	25	25	25	25	25	25	25	379.5	315.976
	Dilution Factor	2	2	10	10	10	10	40	40	40	40	50	50	100	100	100	100	100	100	100	100	200	200	200	200
	Lac. Activity (U/mL)	#DIV/0!	#DIV/0!	0.569048	0.625397	1.31944	1.31944	3.9127	3.9127	11.8794	11.8794	16.0258	16.0258	21.9722	21.9722	22.5754	22.5754	20.2063	20.2063	34.5119	34.5119	23.5873	23.5873	13.7381	13.7381
	(U/g)	#DIV/0!	#DIV/0!	13.0881	14.3841	30.3472	30.3472	89.9921	89.9921	273.225	273.225	368.593	368.593	505.361	505.361	519.234	519.234	464.746	464.746	793.774	793.774	542.508	542.508	315.976	315.976
	Average U/g	#DIV/0!		13.7361		30.3472		89.9921		273.225		368.593		505.361		519.234		464.746		793.774		542.508		315.976
																														a	k	n
	Sample #14																									Time (hr)	Lac	error^2		1	1	1
	Timepoint (hr):	0	0	22	22	44	44	68	68	92.5	92.5	116.5	116.5	140	140	222	222	246	246	284.5	284.5	357	357	406.5	406.5	0	1.69625
	0	0	0.011	0.087	0.087	0.165	0.181	0.17	0.183	0.183	0.183	0.059	0.059	0.174	0.174	0.199	0.199	0.18	0.18	0.293	0.293	0.157	0.157	0.252	0.252	22	16.4468
	0.5	0.022	0.04	0.142	0.142	0.291	0.313	0.307	0.334	0.369	0.369	0.341	0.341	0.381	0.381	0.405	0.405	0.414	0.414	0.562	0.562	0.26	0.26	0.301	0.301	44	39.5837
	1	0.047	0.067	0.193	0.194	0.413	0.44	0.436	0.478	0.537	0.537	0.597	0.597	0.553	0.553	0.597	0.597	0.618	0.618	0.818	0.818	0.358	0.358	0.364	0.364	68	85.3738
	1.5	0.072	0.095	0.245	0.246	0.532	0.567	0.561	0.615	0.699	0.699	0.853	0.853	0.721	0.721	0.789	0.789	0.825	0.825	1.063	1.063	0.455	0.455	0.447	0.447	92.5	214.63
	2	0.1	0.124	0.294	0.295	0.65	0.695	0.685	0.75	0.863	0.863	1.091	1.091	0.887	0.887	0.979	0.979	1.021	1.021	1.305	1.305	0.551	0.551	0.52	0.52	116.5	320.576
	2.5			0.345	0.346	0.767	0.82	0.809	0.886	1.03	1.03	1.314	1.314	1.049	1.049	1.163	1.163	1.223	1.223	1.544	1.544	0.647	0.647	0.587	0.587	140	272.383	0
	3													1.209	1.209											222	614.611
	Slope (DeltaA/t)	0.05	0.0562	0.102743	0.1032	0.240343	0.255314	0.254514	0.28	0.335943	0.335943	0.501771	0.501771	0.341071	0.341071	0.3848	0.3848	0.413886	0.413886	0.4988	0.4988	0.195429	0.195429	0.138	0.138	246	661.067
	r2	0.998275	0.999861	0.999731	0.999688	0.999815	0.999946	0.999648	0.999522	0.999507	0.999507	0.998514	0.998514	0.99847	0.99847	0.999715	0.999715	0.999229	0.999229	0.999507	0.999507	0.999845	0.999845	0.994968	0.994968	284.5	796.694
	emissivity	36000	36000	36000	36000	36000	36000	36000	36000	36000	36000	36000	36000	36000	36000	36000	36000	36000	36000	36000	36000	36000	36000	36000	36000	357	624.286
	Vt/Vs	25	25	25	25	25	25	25	25	25	25	25	25	25	25	25	25	25	25	25	25	25	25	25	25	406.5	440.833
	Dilution Factor	2	2	10	10	10	10	20	20	40	40	40	40	50	50	100	100	100	100	100	100	200	200	200	200
	Lac. Activity (U/mL)	0.0694444	0.0780556	0.713492	0.716667	1.66905	1.77302	3.53492	3.88889	9.33175	9.33175	13.9381	13.9381	11.8428	11.8428	26.7222	26.7222	28.7421	28.7421	34.6389	34.6389	27.1429	27.1429	19.1667	19.1667
	(U/g)	1.59722	1.79528	16.4103	16.4833	38.3881	40.7794	81.3032	89.4444	214.63	214.63	320.576	320.576	272.383	272.383	614.611	614.611	661.067	661.067	796.694	796.694	624.286	624.286	440.833	440.833
	Average U/g	1.69625		16.4468		39.5837		85.3738		214.63		320.576		272.383		614.611		661.067		796.694		624.286		440.833
	Sample #15																							Time (hr)
	Timepoint (hr):	0	0	11	11	35.5	35.5	83	83	106.5	106.5	131	131	164.5	164.5	188.5	188.5	227	227	299.5	299.5	349	349	0
	0			0.07	0.07	0.008	0.008	0.155	0.155	0.239	0.239	0.034	0.034	0.156	0.156	0.148	0.148	0.284	0.284	0.167	0.167	0.266	0.266	11	18.0167
	0.5			0.132	0.132	0.033	0.033	0.306	0.306	0.475	0.475	0.206	0.206	0.361	0.361	0.34	0.34	0.549	0.549	0.288	0.288	0.327	0.327	35.5	28.2571
	1			0.185	0.185	0.056	0.056	0.438	0.438	0.691	0.691	0.361	0.361	0.554	0.554	0.511	0.511	0.805	0.805	0.401	0.401	0.388	0.388	83	183.014
	1.5			0.242	0.242	0.077	0.077	0.596	0.596	0.911	0.911	0.516	0.516	0.743	0.743	0.69	0.69	1.049	1.049	0.514	0.514	0.463	0.463	106.5	349.609
	2			0.297	0.297	0.099	0.099	0.731	0.731	1.127	1.127	0.682	0.682	0.943	0.943	0.876	0.876	1.29	1.29	0.624	0.624	0.524	0.524	131	515.948
	2.5					0.119	0.119	0.871	0.871	1.336	1.336	0.848	0.848	1.127	1.127	1.07	1.07	1.53	1.53	0.733	0.733	0.584	0.584	164.5	619.722
	3																							188.5	583.853
	Slope (DeltaA/t)	#DIV/0!	#DIV/0!	0.1128	0.1128	0.0442286	0.0442286	0.286457	0.286457	0.437771	0.437771	0.323029	0.323029	0.388	0.388	0.365543	0.365543	0.496971	0.496971	0.225771	0.225771	0.128914	0.128914	227	793.774
	r2	#DIV/0!	#DIV/0!	0.99946	0.99946	0.998704	0.998704	0.999576	0.999576	0.999693	0.999693	0.999762	0.999762	0.999807	0.999807	0.999654	0.999654	0.999598	0.999598	0.999696	0.999696	0.999015	0.999015	299.5	721.214
	emissivity	36000	36000	36000	36000	36000	36000	36000	36000	36000	36000	36000	36000	36000	36000	36000	36000	36000	36000	36000	36000	36000	36000	349	411.81
	Vt/Vs	25	25	25	25	25	25	25	25	25	25	25	25	25	25	25	25	25	25	25	25	25	25
	Dilution Factor	2	2	10	10	40	40	40	40	50	50	100	100	100	100	100	100	100	100	200	200	200	200
	Lac. Activity (U/mL)	#DIV/0!	#DIV/0!	0.783333	0.783333	1.22857	1.22857	7.95714	7.95714	15.2004	15.2004	22.4325	22.4325	26.9444	26.9444	25.3849	25.3849	34.5119	34.5119	31.3571	31.3571	17.9048	17.9048
	(U/g)	#DIV/0!	#DIV/0!	18.0167	18.0167	28.2571	28.2571	183.014	183.014	349.609	349.609	515.948	515.948	619.722	619.722	583.853	583.853	793.774	793.774	721.214	721.214	411.81	411.81
	Average U/g	#DIV/0!		18.0167		28.2571		183.014		349.609		515.948		619.722		583.853		793.774		721.214		411.81
	Sample #16																									Time (hr)	Lac
	Timepoint (hr):	0	0	22	22	44	44	68	68	92.5	92.5	116.5	116.5	140	140	222	222	246	246	284.5	284.5	357	357	406.5	406.5	0	5.56792
	0	0.109	0.094	0.07	0.062	0.105	0.105	0.104	0.11	0.1	0.1	-0.02	-0.02	0.12	0.12	0.125	0.125	0.136	0.136	0.272	0.272	0.16	0.16	0.244	0.244	22	13.2387
	0.5	0.203	0.183	0.114	0.106	0.183	0.189	0.186	0.201	0.208	0.208	0.164	0.164	0.265	0.265	0.298	0.298	0.328	0.328	0.527	0.527	0.279	0.279	0.302	0.302	44	24.6702
	1	0.287	0.265	0.157	0.146	0.263	0.269	0.263	0.278	0.312	0.312	0.336	0.336	0.388	0.388	0.462	0.462	0.508	0.508	0.763	0.763	0.391	0.391	0.379	0.379	68	49.0028
	1.5	0.373	0.35	0.199	0.187	0.335	0.345	0.336	0.354	0.418	0.418	0.504	0.504	0.509	0.509	0.624	0.624	0.686	0.686	0.988	0.988	0.501	0.501	0.465	0.465	92.5	129.457
	2	0.464	0.442	0.24	0.226	0.41	0.423	0.412	0.425	0.513	0.513	0.665	0.665	0.627	0.627	0.786	0.786	0.858	0.858	1.217	1.217	0.608	0.608	0.527	0.527	116.5	214.338
	2.5			0.282	0.266	0.485	0.5	0.49	0.498	0.605	0.605	0.82	0.82	0.74	0.74	0.948	0.948	1.032	1.032	1.46	1.46	0.724	0.724	0.584	0.584	140	192.922
	3													0.851	0.851											222	523.98
	Slope (DeltaA/t)	0.176	0.1726	0.0845714	0.0812	0.1516	0.157314	0.1532	0.1536	0.202629	0.202629	0.335486	0.335486	0.241571	0.241571	0.328057	0.328057	0.357029	0.357029	0.470571	0.470571	0.223829	0.223829	0.140629	0.140629	246	570.254
	r2	0.99968	0.999652	0.999854	0.999681	0.99976	0.99973	0.999755	0.998213	0.999037	0.999037	0.999127	0.999127	0.998332	0.998332	0.999865	0.999865	0.999644	0.999644	0.999651	0.999651	0.999769	0.999769	0.995752	0.995752	284.5	751.607
	emissivity	36000	36000	36000	36000	36000	36000	36000	36000	36000	36000	36000	36000	36000	36000	36000	36000	36000	36000	36000	36000	36000	36000	36000	36000	357	715.008
	Vt/Vs	25	25	25	25	25	25	25	25	25	25	25	25	25	25	25	25	25	25	25	25	25	25	25	25	406.5	449.23
	Dilution Factor	2	2	10	10	10	10	20	20	40	40	40	40	50	50	100	100	100	100	100	100	200	200	200	200
	Lac. Activity (U/mL)	0.244444	0.239722	0.587302	0.563889	1.05278	1.09246	2.12778	2.13333	5.62857	5.62857	9.31905	9.31905	8.3879	8.3879	22.7817	22.7817	24.7937	24.7937	32.6786	32.6786	31.0873	31.0873	19.5317	19.5317
	(U/g)	5.62222	5.51361	13.5079	12.9694	24.2139	25.1266	48.9389	49.0667	129.457	129.457	214.338	214.338	192.922	192.922	523.98	523.98	570.254	570.254	751.607	751.607	715.008	715.008	449.23	449.23
	Average U/g	5.56792		13.2387		24.6702		49.0028		129.457		214.338		192.922		523.98		570.254		751.607		715.008		449.23
	Sample #17																							Time (hr)
	Timepoint (hr):	0	0	11	11	35.5	35.5	83	83	106.5	106.5	131	131	164.5	164.5	188.5	188.5	227	227	299.5	299.5	349	349	0
	0			0.048	0.048	0.015	0.015	0.208	0.208	0.286	0.286	0.055	0.055	0.137	0.137	0.151	0.151	0.235	0.235	0.122	0.122	0.189	0.189	11	11.8194
	0.5			0.094	0.094	0.048	0.048	0.414	0.414	0.577	0.577	0.253	0.253	0.341	0.341	0.368	0.368	0.456	0.456	0.204	0.204	0.22	0.22	35.5	37.2746
	1			0.13	0.13	0.078	0.078	0.597	0.597	0.847	0.847	0.433	0.433	0.528	0.528	0.565	0.565	0.665	0.665	0.274	0.274	0.254	0.254	83	251.138
	1.5			0.164	0.164	0.108	0.108	0.793	0.793	1.121	1.121	0.611	0.611	0.713	0.713	0.766	0.766	0.864	0.864	0.352	0.352	0.302	0.302	106.5	432.391
	2			0.198	0.198	0.135	0.135	0.995	0.995	1.384	1.384	0.789	0.789	0.895	0.895	0.966	0.966	1.049	1.049	0.425	0.425	0.343	0.343	131	579.655
	2.5					0.161	0.161	1.196	1.196	1.642	1.642	0.968	0.968	1.077	1.077	1.163	1.163	1.245	1.245	0.492	0.492	0.384	0.384	164.5	597.544
	3																							188.5	643.909
	Slope (DeltaA/t)	#DIV/0!	#DIV/0!	0.074	0.074	0.0583429	0.0583429	0.393086	0.393086	0.541429	0.541429	0.362914	0.362914	0.374114	0.374114	0.403143	0.403143	0.4016	0.4016	0.148057	0.148057	0.0795429	0.0795429	227	641.444
	r2	#DIV/0!	#DIV/0!	0.995723	0.995723	0.998202	0.998202	0.999781	0.999781	0.999628	0.999628	0.999667	0.999667	0.9996	0.9996	0.999792	0.999792	0.99906	0.99906	0.999255	0.999255	0.995645	0.995645	299.5	472.96
	emissivity	36000	36000	36000	36000	36000	36000	36000	36000	36000	36000	36000	36000	36000	36000	36000	36000	36000	36000	36000	36000	36000	36000	349	254.095
	Vt/Vs	25	25	25	25	25	25	25	25	25	25	25	25	25	25	25	25	25	25	25	25	25	25
	Dilution Factor	2	2	10	10	40	40	40	40	50	50	100	100	100	100	100	100	100	100	200	200	200	200
	Lac. Activity (U/mL)	#DIV/0!	#DIV/0!	0.513889	0.513889	1.62063	1.62063	10.919	10.919	18.7996	18.7996	25.2024	25.2024	25.9802	25.9802	27.996	27.996	27.8889	27.8889	20.5635	20.5635	11.0476	11.0476
	(U/g)	#DIV/0!	#DIV/0!	11.8194	11.8194	37.2746	37.2746	251.138	251.138	432.391	432.391	579.655	579.655	597.544	597.544	643.909	643.909	641.444	641.444	472.96	472.96	254.095	254.095
	Average U/g	#DIV/0!		11.8194		37.2746		251.138		432.391		579.655		597.544		643.909		641.444		472.96		254.095
	Sample #18																							Time (hr)	Lac
	Timepoint (hr):	0	0	17.5	17.5	41.5	41.5	66	66	90	90	113.5	113.5	195.5	195.5	219.5	219.5	258	258	330.5	330.5	380	380	0	5
	0			0.044	0.048	0.145	0.145	0.143	0.143	0.028	0.028	0.17	0.17	0.156	0.156	0.145	0.145	0.275	0.275	0.148	0.148	0.226	0.226	17.5	17.0629
	0.5			0.1	0.108	0.275	0.275	0.284	0.284	0.302	0.302	0.388	0.388	0.384	0.384	0.37	0.37	0.577	0.577	0.271	0.271	0.276	0.276	41.5	38.5889
	1			0.152	0.163	0.397	0.397	0.402	0.402	0.552	0.552	0.577	0.577	0.6	0.6	0.58	0.58	0.869	0.869	0.384	0.384	0.335	0.335	66	159.065
	1.5			0.204	0.217	0.515	0.515	0.533	0.533	0.798	0.798	0.763	0.763	0.82	0.82	0.791	0.791	1.14	1.14	0.497	0.497	0.403	0.403	90	312.435
	2			0.253	0.271	0.629	0.629	0.651	0.651	1.031	1.031	0.94	0.94	1.042	1.042	0.992	0.992	1.409	1.409	0.611	0.611	0.457	0.457	113.5	293.147
	2.5			0.305	0.324			0.768	0.768	1.253	1.253	1.111	1.111	1.262	1.262	1.195	1.195	1.675	1.675	0.722	0.722	0.515	0.515	195.5	704.968
	3											1.28	1.28											219.5	668.734
	Slope (DeltaA/t)	#DIV/0!	#DIV/0!	0.103771	0.109886	0.2416	0.2416	0.248971	0.248971	0.489029	0.489029	0.367071	0.367071	0.441371	0.441371	0.418686	0.418686	0.558114	0.558114	0.228743	0.228743	0.117486	0.117486	258	891.433
	r2	#DIV/0!	#DIV/0!	0.999637	0.999585	0.999354	0.999354	0.999125	0.999125	0.998753	0.998753	0.998296	0.998296	0.999966	0.999966	0.999636	0.999636	0.99931	0.99931	0.999771	0.999771	0.998649	0.998649	330.5	730.706
	emissivity	36000	36000	36000	36000	36000	36000	36000	36000	36000	36000	36000	36000	36000	36000	36000	36000	36000	36000	36000	36000	36000	36000	380	375.302
	Vt/Vs	25	25	25	25	25	25	25	25	25	25	25	25	25	25	25	25	25	25	25	25	25	25
	Dilution Factor	2	2	10	10	10	10	40	40	40	40	50	50	100	100	100	100	100	100	200	200	200	200
	Lac. Activity (U/mL)	#DIV/0!	#DIV/0!	0.720635	0.763095	1.67778	1.67778	6.91587	6.91587	13.5841	13.5841	12.7455	12.7455	30.6508	30.6508	29.0754	29.0754	38.7579	38.7579	31.7698	31.7698	16.3175	16.3175
	(U/g)	#DIV/0!	#DIV/0!	16.5746	17.5512	38.5889	38.5889	159.065	159.065	312.435	312.435	293.147	293.147	704.968	704.968	668.734	668.734	891.433	891.433	730.706	730.706	375.302	375.302
	Average U/g	#DIV/0!		17.0629		38.5889		159.065		312.435		293.147		704.968		668.734		891.433		730.706		375.302
